# Supplementary material for: Efficacy and safety of 3‐n‐butylphthalide for the treatment of cognitive impairment: A systematic review and meta‐analysis
Source: CNS Neurosci Ther. 2022 Sep 1;28(11):1706–17. doi: 10.1111/cns.13952 (PMC9532910; doi:10.1111/cns.13952)
Supplement: Supplementary file 1 — Data S1 [file CNS-28-1706-s002.xlsx]

## Sheet: Figure 3
clinical efficacy
Study	Experimental group		Control group
	Event 1	Total 1	Event 2	Total 2
Chen et al 2020	74	86	61	86
Ma et al 2020	71	82	30	41
Peng et al 2020	43	46	34	46

## Sheet: Figure 4
MMSE
Study	Experimental group			Control group			Type of disease
	Mean 1	SD 1	Total 1	Mean 2	SD 2	Total 2
Chen et al 2020	10.9	2.84	86	6.98	2.67	86	VD
Wang et al 2019	4.5	4.68	62	1.52	4.88	62
Peng et al 2020	5.74	3.09	46	1.97	3.49	46	PDD
Jia et al 2016	1.51	0.19	140	1.26	0.18	140	Vascular cognitive impairment without dementia

## Sheet: Figure 5
MoCA
Study	Experimental group			Control group			Type of disease
	Mean 1	SD 1	Total 1	Mean 2	SD 2	Total 2
Ma et al 2020	5.12	2.4	82	1.71	2.95	41	VD
Peng et al 2020	10.56	3.82	46	5.47	4.46	46	PDD
Zhang et al 2019	2.34	2.1	30	0.71	2.49	30

## Sheet: Figure 6. (A) 
total adverse events
Study	Experimental group		Control group
	Event 1	Total 1	Event 2	Total 2
Chen et al 2020	5	86	4	86
Jia et al 2016	5	140	4	140
Ma et al 2020	12	82	4	41
Peng et al 2020	4	46	3	46
Wang et al 2019	9	62	4	62
Zhang et al 2019	5	30	4	30

## Sheet: Figure 6. (B)
gastrointestinal side effects
Study	Experimental group		Control group
	Event 1	Total 1	Event 2	Total 2
Chen et al 2020	3	86	2	86
Jia et al 2016	4	140	2	140
Ma et al 2020	6	82	2	41
Peng et al 2020	2	46	1	46
Wang et al 2019	3	62	4	62

## Sheet: Figure 6. (C)
abnormal liver function
Study	Experimental group		Control group
	Event 1	Total 1	Event 2	Total 2
Jia et al 2016	1	140	2	140
Ma et al 2020	4	82	0	41
Wang et al 2019	2	62	0	62
Zhang et al 2019	5	30	4	30

## Sheet: Figure 6. (D)
neurological side effects
Study	Experimental group		Control group
	Event 1	Total 1	Event 2	Total 2
Chen et al 2020	1	86	2	86
Ma et al 2020	2	82	2	41
Peng et al 2020	2	46	2	46
Wang et al 2019	1	62	0	62
